# Supplementary material for: Disease-associated KIF3A variants alter gene methylation and expression impacting skin barrier and atopic dermatitis risk
Source: Nat Commun. 2020 Aug 14;11:4092. doi: 10.1038/s41467-020-17895-x (PMC7427989; doi:10.1038/s41467-020-17895-x)
Supplement: Supplementary file 4 — Source Data [file 41467_2020_17895_MOESM4_ESM.xlsx]

## Sheet: Figure 1
Panel c
rs11740584	Samples	effect size	p	m-value
Skin - Sun Exposed (Lower leg)	605	-0.22	4e-09	1
Skin - Not Sun Exposed (Suprapubic)	517	-0.21	4.4e-06	1
Esophagus - Mucosa	497	-0.26	2e-07	1
Esophagus - Muscularis	465	-0.39	4.9e-19	1
Lung	515	-0.06	0.1	0.019
rs2299007	Samples	effect size	p	m-value
Skin - Sun Exposed (Lower leg)	605	-0.25	7e-07	1
Skin - Not Sun Exposed (Suprapubic)	517	-0.14	0.03	0.471
Esophagus - Mucosa	497	-0.37	3.6e-09	1
Esophagus - Muscularis	465	-0.55	6e-22	1
Lung	515	-0.11	0.03	0.08

## Sheet: Figure 2
Panel a					Tukey's multiple comparisons test	Mean Diff.	95.00% CI of diff.	Significant?	Summary	Adjusted P Value
	CC	CG	GG		CC vs. CG	-47.79	-75.74 to -19.83	Yes	***	0.0004
	0	23.4	79.67		CC vs. GG	-70.43	-88.60 to -52.26	Yes	****	<0.0001
	0.74	57.76	97.78		CG vs. GG	-22.65	-49.79 to 4.492	No	ns	0.1187
	0.46	88.91	61.24
	0	58.85	95.81
	0	69.58	29.12
	0	15.87	0.66
	0		51.3
	1.6		93.63
	45		95.5
	0		88.26
	0		92.61
	4.54		68.33
	13.12		66.58
	4.54		23.02
	16.65		100
	0		91.98
	0.92		95.68
	0		94.69
	0		90.91
			0
			86.13
			85.21
			98.68
			91.84
			97.41
Panel b					Tukey's multiple comparisons test	Mean Diff.	95.00% CI of diff.	Significant?	Summary	Adjusted P Value
	AA	AG	GG		AA vs. AG	-12.78	-39.65 to 14.10	No	ns	0.4896
	3.32	0	3.81		AA vs. GG	-22.14	-37.07 to -7.209	Yes	**	0.0022
	11.75	22.43	3.35		AG vs. GG	-9.362	-37.37 to 18.65	No	ns	0.7005
	0	42	8.06
	0	0.7	92.83
	2.89		1.99
	0		0
	1.79		0
	2		5.08
	2.12		0
	21.78		2.15
	1.35		82.57
	1.54		33.18
	0		78.06
	1.99		81.31
	14.77		52.51
	6.7		11.2
	6.13		2.14
	1.25		3.36
	6.65
	0.59
	1.61
	1.97
	1.84
	0.68
	0.93
	0.49
	0
	0
	0.82
	14.58
	2.67
	0
Panel c					Tukey's multiple comparisons test	Mean Diff.	95.00% CI of diff.	Significant?	Summary	Adjusted P Value
	CC	CG	GG		CC vs. CG	-41.76	-50.22 to -33.31	Yes	****	<0.0001
	1.2	39.57	79.8		CC vs. GG	-76.42	-80.31 to -72.54	Yes	****	<0.0001
	1.71	53.41	68.32		CG vs. GG	-34.66	-43.13 to -26.19	Yes	****	<0.0001
	0	38.12	84.41
	1.14		74.94
	0.86		84.29
	2.07		83.91
	1.68		74.11
	0		67.85
	0		69.73
	2.05		77.37
	0		88.99
	0.8		90.73
	1.51		91.39
	1.31		71.62
	0		80.13
	1.71		75.78
	0.76		72.91
	2.77		73.19
	10.82		88.15
	0.58		71.27
	9.44		66.56
	4.15		77.75
	1.18		87.64
	1.64		75.27
	1.84		82.89
	1.1
Panel d					Tukey's multiple comparisons test	Mean Diff.	95.00% CI of diff.	Significant?	Summary	Adjusted P Value
	AA	AG	GG		AA vs. AG	-40.4	-51.61 to -29.19	Yes	****	<0.0001
	0	42.25	79.24		AA vs. GG	-74.49	-79.22 to -69.77	Yes	****	<0.0001
	1.26	45.96	64.68		AG vs. GG	-34.09	-45.71 to -22.46	Yes	****	<0.0001
	1.16		76.06
	0		68.09
	15.75		81.13
	1.14		71.93
	0		67.75
	3.16		72.06
	0		82.15
	0		90.66
	0.81		91.14
	5.67		86.07
	0		66.23
	8.79		95.35
	0		80.37
	0
	0
	1.05
	2.31
	2.51
	1.52
	2.03
	2.02
	4.52
	2.66
	1.97
	2.07
	1.89
	10.8
	5.95
	13.25
	3.78
	8.26
	11.38
	16.06
	5.15
	0
Panel f
	NEC
	Reference allele (C)	Alternate allele (G)			Value	Std.Error	DF	t-value	p-value
	1	0.77			-1.10839	0.364353	20	-3.04207	0.0064
	1	0.81
	1	0.84
	1	0.88
	1	0.81
	1	0.81
	1	0.88
	1	0.93
	1	0.83
	1	0.77
	1	0.74
	1	0.88
	Skin
	Reference allele (C)	Alternate allele (G)
	1	0.92			Value	Std.Error	DF	t-value	p-value
	1	0.96			-1.29231	0.347424	16	-3.7197	0.0019
	1	0.82
	1	1.13*
	1	0.77
	1	0.74
	1	0.79
	1	0.78
	1	0.96*
	1	0.72
	1	0.84
	1	0.74

## Sheet: Figure 3
Panel a
	Kif3a+/+	Kif3aΔ/+	Kif3aΔ/Δ		Tukey's multiple comparisons test	Mean Diff.	95.00% CI of diff.	Significant?	Summary	Adjusted P Value
	6.7	2.9	21.55		Kif3a+/+ vs. Kif3aΔ/+	-1.294	-2.211 to -0.3759	Yes	**	0.0029
	4.4	5.5	13.6		Kif3a+/+ vs. Kif3aΔ/Δ	-3.544	-4.419 to -2.668	Yes	****	<0.0001
	4.35	5.75	7.65		Kif3aΔ/+ vs. Kif3aΔ/Δ	-2.25	-3.226 to -1.274	Yes	****	<0.0001
	4.65	5.25	9.05
	5.4	4.2	6.6
	8.8	4.4	9.6
	3.15	5.15	7.6
	5.2	4.6	8.5
	2.95	4	7.5
	3.45	5.15	8.4
	3.9	6.05	7.9
	4.1	5.5	9.3
	3.2	7.65	11.3
	3.2	4.6	9.9
	5.15	5.4	8
	2.7	4.35	6.2
	7.1	4.1	13.6
	5.1	10.65	8.6
	2	5.55	5.3
	3.4	5.7	5
	1.9	3.6	6.5
	6.1	5.25	5
	4.4	5.15	7.5
	5.6	4.15	4.1
	4.1	4.1	8.4
	2	4.9	5.5
	3.9	5	7.9
	6.8	3.5	5.3
	3.6	10.25	8
	2.9	5.95	8.6
	4.2	5.95	9.9
	6	4.5	6.2
	6.5	7.8	9.3
	6.2	8.8	10.06
	5.2	6.2	6.6
	4.2	5.6	6.8
	6.2	4	8.4
	6	5.15	8.1
	8.1	8.1	5.7
	6.5	11.4	6.6
	5.2	7.05	15.3
	6	12.5	9.25
	4.7	6.8	21.05
	9.1	7.95	9.3
	5.7	5.3	6.6
	4.6	5.9	8.4
	2.95	4.7	11.3
	4.85	8.65	9.5
	3.95	6.8	8.6
	4.25	11.7	8.2
	4.1	4.9	5.3
	4.95	8.06	7.1
	8.1	5.35	6
	5.3	11.7	12
	3.35	7.7	2.9
	7.45	6.2	9.4
	5.2	5.6	17.2
	6.65	4	4.9
	7.3	5.15	12.1
	4.6	8.1	12.7
	6.85	11.4	3.4
	4.65	7.05	7.3
	6.65	12.5	8.3
	4.85	6.8	10
	5.8	6.8	9
	6.75	7.7	8.9
	5.1	8.2	8.5
	2.6	5.8	7
	3.8	9.2	9.2
	3.15	6.85	7.4
	6.15	4.65	9.05
	6	5.65	6.6
	4.25	6.25	6.7
	5.35	6.4	7.3
	4.8	5	6.85
	4.35	7.95	6.95
	5.1		8
	9.3		7.3
	8.1		18.4
	10.1		6.3
	5.6		6.95
	8.6		9.4
	6.6		6.45
	8.5		10.2
	13.2		10.8
	8.6		11.8
	8		9.05
	5.8		8.55
	12.8		9.5
	1.5
	8.4
	1.9
	1.5
	2.9
	12.9
	2.9
	0.5
	0.8
	1.9
	0.8
	0.1
	6
	6.3
	6.3
	2.85
	3.5
	3.7
	4.2
	3.6
	2.85
	4.15
	4.1
	4.6
	2.9
	8.1
	4.65
	4.5
	4.9
	8.05
Panel b
	Kif3a+/+	Kif3a+/Δ	Kif3aΔ/Δ		Tukey's multiple comparisons test	Mean Diff.	95.00% CI of diff.	Significant?	Summary	Adjusted P Value
	1	1.703	0.146		Kif3a+/+ vs. Kif3a+/Δ	1.058	0.1381 to 1.977	Yes	*	0.0218
	1.91	1.526	0.044		Kif3a+/+ vs. Kif3aΔ/Δ	2.233	1.338 to 3.128	Yes	****	<0.0001
	5.148	0.934	0.048		Kif3a+/Δ vs. Kif3aΔ/Δ	1.175	0.2553 to 2.095	Yes	*	0.0104
	2.643	0.954	0.045
	1.683	0.845	0.16
	0.875	1.563	0.089
	3.552	1.352	0.053
	3.109	1.46	0.066
	1.241	0.926	0.061
	1.931		0.053
Panel c
		Kif3a (relative to HPRT)	TEWL (g/m2/h)
	1 WT	1	3.2
	2417E	1	2.8
	2418E	1.91	2.3
	2420E	5.148	2.2
	2431E	2.643	3
	2432E	1.683	2.75
	2434E	0.875	2.65
	2436E	3.552	2.8
	2437E	3.109	3.4
	2455E	1.241	2.65
	2456E	1.931	2.2
	2430E	0.146	8
	2433E	0.044	13.2
	2438E	0.048	5.2
	2443E	0.045	9.6
	2444E	0.16	6.6
	2445E	0.089	6.75
	2452E	0.053	13.35
	2453E	0.066	10.35
	2454E	0.061	9.6
	2460E	0.053	8.45
	2419E	1.703	3.85
	2422E	1.526	2.55
	2439E	0.934	3.2
	2441E	0.954	4.2
	2442E	0.845	4.25
	2446E	1.563	3.55
	2449E	1.352	3.2
	2458E	1.46	2.9
	2459E	0.926	3.5
Panel e
	Kif3a+/+	Kif3a+/Δ	Kif3aΔ/Δ		Tukey's multiple comparisons test	Mean Diff.	95.00% CI of diff.	Significant?	Summary	Adjusted P Value
	12.71	10.62	15.64		Kif3a+/+ vs. Kif3a+/Δ	-1.677	-4.007 to 0.6533	No	ns	0.1926
	8.78	13.16	16.12		Kif3a+/+ vs. Kif3aΔ/Δ	-7.733	-10.12 to -5.343	Yes	****	<0.0001
	12.83	10.36	18.08		Kif3a+/Δ vs. Kif3aΔ/Δ	-6.057	-8.387 to -3.726	Yes	****	<0.0001
	11.09	13.11	14.83
	12.5	12.77	21.12
	10.28	13.63	19.95
	8.4	12.1	23.71
	9.01	13.1	19.92
	11.26	13.43	17.09
		12.11
Panel f
3week old
	Kif3a+/+	Kif3aΔ/Δ			Unpaired t test
	3.92157	23.741			P value	0.0025
	8.29268	20.8			P value summary	**
	9.52381	49.5652			Significantly different (P < 0.05)?	Yes
	3.48837	23.1579			One- or two-tailed P value?	Two-tailed
	2.9703	18.8202			t, df	t=4.146, df=9
	4.36893
8 week old
	Kif3a+/+	Kif3aΔ/Δ			Unpaired t test
	3.65854	22.6415			P value	0.3688
	8.125	6.12745			P value summary	ns
	27.4448	24.9158			Significantly different (P < 0.05)?	No
	15.6425	4.24242			One- or two-tailed P value?	Two-tailed
	17.2211	18.259			t, df	t=0.9267, df=15
	8.02568	24.6459
	10.0962	6.1712
	4.08669	14.9789
	10.1737

## Sheet: Figure 5
Panel a
	Kif3a+/+	Kif3aΔ/Δ	Kif3a+/+	Kif3aΔ/Δ		Tukey's multiple comparisons test	Mean Diff.	95.00% CI of diff.	Significant?	Summary	Adjusted P Value
	6.8	15.2	6.2	15.4		Saline Kif3a+/+ vs. Saline Kif3aΔ/Δ	-7.792	-11.81 to -3.775	Yes	****	<0.0001
	5.4	14.2	6.9	19.8		Saline Kif3a+/+ vs. Asp. fumigatus Kif3a+/+	-0.359	-4.599 to 3.881	No	ns	0.9961
	7.3	10.2	15.2	23.3		Saline Kif3a+/+ vs. Asp. fumigatus Kif3aΔ/Δ	-12.55	-16.65 to -8.456	Yes	****	<0.0001
	7.2	17.2	12.5	21.7		Saline Kif3aΔ/Δ vs. Asp. fumigatus Kif3a+/+	7.433	3.550 to 11.32	Yes	****	<0.0001
	7.8	17.4	10	32		Saline Kif3aΔ/Δ vs. Asp. fumigatus Kif3aΔ/Δ	-4.758	-8.482 to -1.034	Yes	**	0.0067
	10.2	14.8	9.4	21.4		Asp. fumigatus Kif3a+/+ vs. Asp. fumigatus Kif3aΔ/Δ	-12.19	-16.15 to -8.228	Yes	****	<0.0001
	10	15.4	10.5	19.2
	8.6	18.4	5.1	18.2
	5.5	30.2	6.5	23.1
	7.8	11.2	6.2	29.1
	10.2	13.8	6.6	21.8
	9.2	9.9	7.8	10.2
	10.5	16.8	8.3	21.2
	6.2	12.3	5.6	19.4
	10.2	30	5.4	25.5
	6.2	14.5	10.8	22.9
		17.4	14.9	10
		15.1	3.8	22
		7.5		25.1
		10.2		10.2
		16.1		21.5
		11.1
		25.9
Panel b
	Kif3a+/+	Kif3aΔ/Δ	Kif3a+/+	Kif3aΔ/Δ		Tukey's multiple comparisons test	Mean Diff.	95.00% CI of diff.	Significant?	Summary	Adjusted P Value
	10.12	20.78	14.81	23.8		Kif3a+/+ vs. Kif3aΔ/Δ	-7.797	-11.47 to -4.127	Yes	****	<0.0001
	12.012	21.84	17.25	23.87		Kif3a+/+ vs. Kif3a+/+	-1.858	-5.527 to 1.812	No	ns	0.519
	13.56	23.04	18.714	26.09		Kif3a+/+ vs. Kif3aΔ/Δ	-11.63	-15.21 to -8.045	Yes	****	<0.0001
	15.22	23.69	13.15	29.33		Kif3aΔ/Δ vs. Kif3a+/+	5.939	2.542 to 9.337	Yes	***	0.0003
	18.43	23.8	14.17	21.99		Kif3aΔ/Δ vs. Kif3aΔ/Δ	-3.829	-7.131 to -0.5277	Yes	*	0.0184
	15.507	25.317	19.19	25.3		Kif3a+/+ vs. Kif3aΔ/Δ	-9.769	-13.07 to -6.467	Yes	****	<0.0001
		17.99	15.94	26.06
		19.05	14.77	29.05
				26.42

## Sheet: Supplementary Figure 1
Panels b and c
NEC rs11740584 CpGA				Skin rs11740584 CpGA				NEC rs2299007 CpGA				Skin rs2299007 CpGA
CC	CG	GG		CC	CG	GG		AA	AG	GG		AA	AG	GG
84.96	83.56	79.58		91.01	81.51	81.44		84.59	74.75	88.64		95.72		99.25
81.64	75.42	84.86		93.27	64.89	96.19		84.76	85	80.05		96.32		15.03
85.81	51.07	82.86		92.44		81.72		83.25		85.48		98.28		89.04
71.79	81.37	52.11		95.04		61.07		78.73		83.56		96.26		99.81
69.26		83.05		88.63		87.02		85.88		82.57		96.86		79.81
76.09		85.1		91.42		92.32		80.09		80.64		96.86
84.49		59.13		58.8		97.02		82.73		82.2		96.94
82.06		84		72.73		94.97		78.1		79.74		98.38
85.51		78.04		90.08		89.1		74.13		85.11		95.08
82.87		87.64		95.55		90.04		82.91		81.55		89.8
72.98		82.85		70.12		93.94		83.33		81.74		90.41
78.32		82.83		96.58		79.18		75.2		84.64		12.91
85.1		74.85		84.69		87.09		85.25		85.22
80.44		83.65		81.07		92.34		78.37		86.96		Skin rs2299007 CpGB
72.55		83.91		94.4		94.92		84.64				AA	AG	GG
81.42		83.69		74.26		76.96		83.71				55.46		67.16
81.47		82.39		94.88		95.83		100				64.73		66.88
80.2		80		83.97		95.26		83.81				67.38		53.52
79.06		85.82		74.95		100		83.78				58.79
79.8		78.51		89.08		86.99		100				69.21
75.12		74.44		78.65				85.13				69.58
76.43		74.47		92.92				91.12
72.41		84.18		92.72				85.12				Skin rs2299007 CpGC
32.1								81.17				40.25		70.66
69.2				Skin rs11740584 CpGB				83.8				74.27		74.67
79.51				CC	CG	GG		84.63				73.58		60.05
				93.57	81.84	92.65		83.51				58.62
NEC rs11740584 CpGB				95.05	93.45	89.02		82.2				63.29
CC	CG	GG		96.61		85.65		80				75.74
76.19	73.76	78.87		96.06		87.18		78.64
86.9	88.98	77.72		95.08		93.53		77.59
81	64.1	73.68		83.49		95.35		86.78
64.58	79.26	77.55		88.85		94.68		81.51
88.65		77.98		88.5		90.51		77.09
78.17		94.35		95.27		94.34		75.26
82.38		100		91.27		92.79		80.72
86.94		74.6		66.46		87.41		83.4
73.6		75.7		96.69		84.21
75.92		93.95		85.39		93.66		NEC rs2299007 CpGB
86.76		78.46		81.11		95.97		AA	AG	GG
81.57		73.57		89.43		95.64		59.08	61.07	46.76
76.04		75.83		52.73		87.2		58.84		58.39
82.29		92.6		87.85		94.46		58.31		61.94
89.81		70.88		94.09		94.73		51.86		48.06
72.01		69.97		95.66		93.45		57.93		54.42
68.73		71.1		95.92		89.36		56.78		55.87
75.6		73.09		87.68				57.26		60.21
84.42		89.57		94.02				60.82		62.74
85.21		67.35		95.91				52.48		46.74
91.42		87.87						57.01		53.95
77.64		86.08		Skin rs11740584 CpGC				48.84		59.38
79.9		83.62		CC	CG	GG		52.27		58.06
37.99				94.42	91.44	92.41		56.6		58.87
87.8				55.02		76.96		32.08
83.12				89.96		80.05		42.29
				86.96		87.1		52.72
NEC rs11740584 CpGC				79.86		89.38		56.89
CC	CG	GG		88.42		85.5		51.79
83.51	85.66	89.9		89.82		86.34		56.13
86.66	87.65	90.28		86.81		89.72		54.69
85.32	82.53	86.73		84.25		86.35		51.1
87.13		84.65		79.38		87.44		60.91
90.69		90.14				89.81		53.85
88.34		87.1				86.48		55.6
86.69		85.63				88.18		56.56
89.38		72.71				75.94		51.34
85.34		85.9						56.12
84.72		85.65						52.43
85.71		88.62						47.39
86.7		87.49						44.36
84.65		85.83						45.86
88.32		86.32						48.02
85.94		87.8						45.1
86.76		87.14						59.13
85.84		85.11
86.35		87.23						NEC rs2299007 CpGC
82.88		86.9						AA	AG	GG
84.26		86.11						60.44	59.55	65.56
89.34		86.2						60.41		67.33
84.65		86.43						57.26		64.12
86.38		85.05						60.53		62.87
90.05								63.67		57.86
84.13								62.55		61.49
								59.76		62.61
								55.59		66.7
								59.36		62.32
								63.02		60.39
								70.6		63.5
								67.7
								61.46
								60.73
								58.49
								55.44
								65.82
								57.08
								62.69
								60.67
								59.67
								58.41
								56.18
								53.79
								47.82
								64.5
								60.96
								57.37
								56.97
								60.11

## Sheet: Supplementary Figure 2b
Panel b
3 weeks	Kif3a+/+	Kif3aΔ/Δ		Unpaired t test
	12.9	18.7		P value	0.0051
	13.5	17.1		P value summary	**
	14.8	18.3		Significantly different (P < 0.05)?	Yes
	13.8	17.4		One- or two-tailed P value?	Two-tailed
	15.5	17.6		t, df	t=3.247, df=16
	14.2	18.4
	11.9	20.6
	11.3	10
	12.3	14.7
5 weeks	Kif3a+/+	Kif3aΔ/Δ		Unpaired t test
	12.8	17.5		P value	<0.0001
	9.1	14.9		P value summary	****
	11.4	17.8		Significantly different (P < 0.05)?	Yes
	9.2	18.9		One- or two-tailed P value?	Two-tailed
	11.7	18.8		t, df	t=7.678, df=13
	9.9	14.9
		16.8
		15.7
		16.2

## Sheet: Supplementary Figure 3b
Differentially expressed genes
Cutoff FDR0.05 p0.05 logFC1
Gene	logFC	logCPM	LR	Pvalue	FDR
1700007G11Rik	3.07063	-0.892465	42.932	5.66755e-11	6.23916e-09
1700012P22Rik	-2.18611	-1.2657	9.62243	0.00192215	0.0273731
1700016K19Rik	4.8859	-1.14053	78.3118	8.7996e-19	2.83161e-16
1700029B22Rik	-2.5774	0.775786	37.6873	8.30426e-10	7.67708e-08
1700048O20Rik	1.03095	1.90672	12.1946	0.00047927	0.00899061
1700061I17Rik	1.22352	-0.181779	14.627	0.000131025	0.00313654
1700088E04Rik	1.55246	-0.199171	17.9929	2.2173e-05	0.000710768
1810041L15Rik	2.46144	-1.26805	24.0023	9.62215e-07	4.60021e-05
2010300C02Rik	1.37369	4.18167	44.4871	2.56041e-11	3.01713e-09
2310007B03Rik	-1.22448	4.03263	29.588	5.34336e-08	3.50629e-06
2310043M15Rik	-1.49646	3.81931	38.8742	4.52024e-10	4.37209e-08
2410124H12Rik	1.02426	-0.725879	8.64655	0.00327681	0.0406757
2810047C21Rik1	-1.00436	4.74354	10.072	0.00150538	0.0225915
4930432E11Rik	-2.00139	-0.526009	27.5482	1.53224e-07	9.18961e-06
4930519F16Rik	-2.2925	-0.921243	25.8385	3.71218e-07	1.98454e-05
4930567K12Rik	2.02396	1.83663	34.1611	5.07324e-09	4.06174e-07
4930578G10Rik	1.01558	-0.0397767	9.51673	0.00203607	0.028678
4930581F22Rik	1.53163	0.916726	32.2511	1.35481e-08	1.0166e-06
4933430M04Rik	2.66158	0.710467	57.7604	2.96077e-14	5.32715e-12
5330413P13Rik	-2.13239	-1.06188	26.3056	2.91445e-07	1.60419e-05
5830418P13Rik	-1.74843	1.47725	48.3053	3.6476e-12	4.96222e-10
8430431K14Rik	-2.53647	0.649845	12.2856	0.00045646	0.00868935
9030619P08Rik	1.74602	-1.02423	20.6036	5.64894e-06	0.000218805
9230102O04Rik	1.64177	1.13641	34.7235	3.80009e-09	3.17935e-07
A4galt	-1.0202	3.05438	19.0397	1.28027e-05	0.00044627
A730008H23Rik	1.14361	0.0460016	13.1565	0.000286522	0.00595575
A730017C20Rik	-1.14915	-0.247536	12.2261	0.000471249	0.00886997
A730085K08Rik	1.00335	-0.329981	11.3195	0.000766954	0.0131625
Aadacl3	-1.43479	1.61436	13.4633	0.000243271	0.00521878
Abca4	-1.25788	1.05416	17.3349	3.1338e-05	0.000962162
Abcc3	2.3046	3.49009	88.6576	4.69417e-21	2.01404e-18
Abcc6	1.74101	0.527497	32.1798	1.40545e-08	1.04059e-06
Abcc8	3.29808	-1.38619	39.8764	2.70558e-10	2.70765e-08
Abi3	1.01532	4.12869	25.6045	4.19059e-07	2.18446e-05
Abra	-1.34685	-0.579059	10.3607	0.00128729	0.0199816
Ackr2	1.28128	3.38456	26.35	2.84818e-07	1.57289e-05
Adad2	1.78523	2.38227	29.6472	5.18276e-08	3.42779e-06
Adam8	-1.19248	2.43151	22.2355	2.41176e-06	0.000103477
Adamts14	-3.56207	4.37663	114.227	1.16224e-26	9.26081e-24
Adamts6	-1.63377	0.439724	25.6629	4.06566e-07	2.13263e-05
Adamts9	1.72283	2.65118	38.0322	6.95877e-10	6.46895e-08
Adamtsl1	1.25289	1.53118	13.0214	0.00030795	0.00634598
Adamtsl3	-1.19361	-0.377903	11.0051	0.000908596	0.0150679
Adarb2	1.5327	3.93217	29.6547	5.16268e-08	3.42779e-06
Adgrb2	2.34376	3.8896	69.3555	8.22243e-17	2.05352e-14
Adgrg2	2.01192	5.19863	50.7615	1.04301e-12	1.51762e-10
Adgrg7	-3.37613	-1.83663	32.469	1.21108e-08	9.16966e-07
Adh1	-1.03175	5.20294	10.784	0.0010238	0.0166318
Adh6a	-1.16297	5.69462	17.8375	2.4059e-05	0.00076536
Adh6b	-3.24782	3.24552	70.0431	5.80225e-17	1.49368e-14
Adra2a	-1.56767	1.23781	17.087	3.5705e-05	0.00107898
Agbl2	1.47815	-0.981039	16.0751	6.08799e-05	0.00169188
Agr3	-1.11933	-0.0482944	11.919	0.000555632	0.010073
AI197445	-1.31168	-0.00695613	18.0669	2.1328e-05	0.000687632
Aifm3	-1.28287	-0.413292	11.3356	0.000760364	0.0130762
AK003793	-1.6584	0.941741	10.186	0.00141508	0.0214674
AK004434	2.79743	-0.411745	9.26546	0.00233516	0.0319757
AK019722	1.63326	-0.481108	12.8713	0.00033366	0.00679153
AK020205	5.10498	0.701346	123.924	8.75328e-29	9.15429e-26
AK029834	2.89121	0.00158824	74.1138	7.37404e-18	2.0565e-15
AK031944	-1.46415	2.05084	29.3216	6.13078e-08	3.94563e-06
AK036843	1.74168	-1.24484	19.5841	9.62689e-06	0.000349429
AK037694	1.16495	3.05742	21.3675	3.79152e-06	0.00015474
AK039360	1.36067	0.26508	19.244	1.1503e-05	0.000405221
AK041157	2.72754	0.899757	62.3655	2.8528e-15	5.75132e-13
AK042124	-1.50663	-0.575587	8.18746	0.00421809	0.0490488
AK044859	-1.16537	1.19693	11.3597	0.000750561	0.0129323
AK047362	2.73694	1.48714	16.2363	5.59137e-05	0.0015698
AK048050	1.49357	-1.15364	12.5015	0.000406635	0.00793033
AK052414	-2.66509	-0.546204	31.5203	1.97363e-08	1.42964e-06
AK053708	1.42893	0.735949	23.5376	1.22494e-06	5.66213e-05
AK053772	1.37161	0.632208	13.6598	0.000219097	0.00479648
AK080982	4.17006	2.97913	107.551	3.37103e-25	2.35031e-22
AK081211	2.11966	1.36271	26.6076	2.49257e-07	1.3996e-05
AK088233	-2.98409	-0.497436	8.15812	0.00428687	0.0495731
AK088651	-2.08538	1.17629	11.6875	0.000629214	0.0111414
Ak1	-1.29316	5.343	33.202	8.30631e-09	6.51105e-07
AK134344	1.26663	6.12432	21.9998	2.72682e-06	0.000116101
AK137356	1.0306	2.49244	18.7783	1.4683e-05	0.000502435
AK142879	2.38084	1.66124	82.0171	1.34915e-19	4.80325e-17
AK143933	-4.23314	-0.656632	21.4053	3.71749e-06	0.000152463
AK149000	-1.92382	0.159598	34.323	4.66835e-09	3.79202e-07
AK153770	1.12901	-0.990768	10.2209	0.00138857	0.0211419
AK157006	1.91238	1.25771	57.5044	3.37225e-14	5.92125e-12
AK158152	-1.25306	1.3052	17.2791	3.22724e-05	0.000985426
AK169831	1.44911	6.03285	42.1772	8.33664e-11	9.05825e-09
AK172315	-1.06793	0.68374	8.99961	0.00270037	0.0354563
AK184713	6.16388	0.872588	14.9341	0.000111334	0.00276401
Ak5	4.65826	1.31265	107.052	4.33538e-25	2.90176e-22
Akap2	1.05231	3.57788	21.2113	4.11336e-06	0.000165853
Aknad1	-1.77417	2.7476	41.2283	1.35449e-10	1.41654e-08
Akr1c14	-1.8484	1.02325	10.4587	0.00122073	0.0191331
Aldh1a7	-1.35801	3.05419	21.8126	3.00626e-06	0.000126392
Aldh3a1	1.55728	6.15645	14.7011	0.000125976	0.00303739
Aldh3b1	-1.22279	-0.110871	17.9352	2.28559e-05	0.000728471
Aldh3b3	-1.18166	1.74329	12.2749	0.000459079	0.00870949
Ampd3	1.64519	5.54911	67.4174	2.19705e-16	5.32799e-14
Angpt1	3.68571	3.03974	100.473	1.20004e-23	6.92424e-21
Ank1	-1.58855	0.240942	9.74967	0.00179354	0.025939
Ank2	-1.26621	0.61476	15.2264	9.53617e-05	0.00245728
Ankfn1	3.21966	0.940344	81.2143	2.02526e-19	6.91606e-17
Ankrd23	-1.53821	5.42624	34.1727	5.04316e-09	4.05708e-07
Ankrd55	-1.89703	-0.945917	26.0965	3.24775e-07	1.75873e-05
Ano4	3.30454	-0.366634	29.7633	4.88158e-08	3.25432e-06
Ano5	-2.17606	-0.536555	12.5588	0.000394349	0.00775398
Ano7	1.06411	5.23819	30.166	3.96606e-08	2.66523e-06
Anxa3	-1.75009	1.90399	12.3101	0.000450518	0.0085958
Apobec1	-1.24372	2.47502	15.8979	6.68521e-05	0.00183083
Apol7a	-1.74156	4.13625	11.3109	0.000770553	0.0131853
Apol7c	2.21273	0.404257	18.9561	1.3376e-05	0.000464358
Aqp4	-1.85226	-1.06155	8.28967	0.00398712	0.0468186
Aqp5	-1.10173	2.06445	15.1701	9.82454e-05	0.00250219
Arc	1.23785	2.68022	13.902	0.000192592	0.0043026
Arhgef28	1.06646	5.86051	26.071	3.29098e-07	1.77639e-05
Arhgef40	1.44982	3.95291	44.1099	3.10448e-11	3.60745e-09
Arl4d	-1.03407	5.10797	14.7307	0.000124008	0.00300728
Armcx2	1.22504	1.76446	23.4679	1.27014e-06	5.83883e-05
Arsi	-2.44198	-0.109933	31.329	2.17802e-08	1.53775e-06
Artn	1.427	-1.12869	12.1876	0.000481086	0.0090045
As3mt	-1.22707	0.00539989	11.5037	0.000694582	0.0121193
Asb2	-1.23493	1.85413	22.4447	2.16276e-06	9.42434e-05
Atoh8	-1.22619	-1.05664	10.3219	0.00131464	0.0203119
Atp13a4	-1.95348	2.20285	39.2863	3.65996e-10	3.58141e-08
Atp1a3	-1.59821	-0.59014	12.0795	0.000509786	0.00939455
Atp6v1b1	3.06725	1.90249	34.8968	3.47655e-09	2.93804e-07
AU021092	-1.08852	2.62477	12.0084	0.000529611	0.00967464
Avp	-1.0555	-0.575628	8.55377	0.00344808	0.0422996
AW551984	-1.9475	-1.31907	9.83421	0.00171296	0.0251226
B3gnt5	-2.14552	-0.623922	18.1813	2.00838e-05	0.000651282
B4galnt1	1.24216	5.87587	21.2435	4.04486e-06	0.000163881
B4galnt2	-2.3966	3.52567	63.1617	1.90415e-15	3.98277e-13
B4galt2	1.02153	1.4554	16.8261	4.09657e-05	0.00120471
Bank1	-1.35788	-1.19017	10.8557	0.000984942	0.0161076
BC034090	-1.23115	4.51795	32.1883	1.39932e-08	1.04059e-06
BC038907	-1.04364	1.32666	10.9365	0.000942875	0.0155134
BC147527	-3.37363	-0.276125	16.4774	4.92341e-05	0.00140586
Bcl11a	1.82259	6.36967	94.5678	2.3684e-22	1.20092e-19
Bcl2	1.23512	5.29117	27.1002	1.93176e-07	1.12237e-05
Bcl2l15	-1.28821	0.66882	14.765	0.000121772	0.00296165
Bcl6b	1.11341	-0.630527	11.1352	0.000847042	0.0142591
Bdnf	-1.21215	1.76476	19.2798	1.12897e-05	0.000399263
Bend5	1.77577	1.72278	47.3913	5.81416e-12	7.54173e-10
Bfsp1	-1.36179	-0.169427	13.9058	0.000192208	0.00430183
Bglap3	-1.32238	2.31286	20.7316	5.2837e-06	0.00020561
Bgn	1.58844	3.08579	16.511	4.83687e-05	0.00138351
Bhlhe41	1.04229	4.48474	10.6634	0.00109277	0.0174812
Bmp3	2.71838	6.0399	82.6575	9.7578e-20	3.62838e-17
Bmpr1b	1.08213	1.98946	14.0764	0.000175529	0.00401908
Bnc1	-1.53965	3.82364	26.8506	2.19803e-07	1.25101e-05
Brsk1	1.21009	1.03573	20.5505	5.80772e-06	0.000223918
C130060K24Rik	3.15364	0.0668819	67.5451	2.0592e-16	5.06715e-14
C130079G13Rik	-1.16426	6.02941	20.6643	5.47275e-06	0.000212472
C1ra	2.02308	2.2103	29.2606	6.32696e-08	4.04386e-06
C1s1	3.19753	4.73701	88.0368	6.42488e-21	2.68769e-18
C1s2	2.10503	0.160422	15.8398	6.89387e-05	0.00187875
C2cd4d	-1.41636	0.216037	13.1973	0.00028035	0.0058712
C86187	-1.44058	-0.783898	12.1341	0.000495072	0.00921419
Cacna2d1	-1.90256	-0.167772	8.80886	0.00299771	0.038116
Cadm2	1.70899	0.590655	13.6428	0.000221083	0.00482948
Cadps2	-2.81406	-1.66576	26.7041	2.37119e-07	1.34045e-05
Calm5	1.26375	6.89306	36.8342	1.28615e-09	1.15086e-07
Camk2b	-1.23848	-0.335256	8.95223	0.00277132	0.036172
Car12	1.48117	5.97442	32.7818	1.03103e-08	7.9139e-07
Car6	-1.06908	5.0213	9.72396	0.00181881	0.0262363
Casp1	-1.76743	3.98397	28.1078	1.1474e-07	7.08466e-06
Casp12	-1.84278	0.202215	11.835	0.000581277	0.0104474
Casp4	-1.41765	3.27323	29.3974	5.89581e-08	3.81264e-06
Cbr4	1.30749	4.56481	48.8718	2.73254e-12	3.84232e-10
Ccdc106	1.0045	1.6207	18.2076	1.98088e-05	0.000643614
Ccdc3	-1.41285	5.25909	36.74	1.34983e-09	1.20142e-07
Ccdc63	-1.28159	1.55931	27.7416	1.38648e-07	8.43636e-06
Ccdc78	-1.98133	1.49507	11.7656	0.000603343	0.010763
Ccer2	-1.28381	1.76306	13.8486	0.000198145	0.00440898
Cck	-2.76306	1.13857	21.22	4.09466e-06	0.000165497
Ccl1	2.80219	0.78658	43.2304	4.86584e-11	5.39206e-09
Ccl2	1.43821	2.28908	9.33069	0.00225348	0.0311374
Ccl27a	1.22046	7.60816	15.9992	6.33681e-05	0.00175263
Ccl4	-1.58635	-0.366666	15.6722	7.53225e-05	0.00201016
Ccl6	-1.77539	3.69307	18.7061	1.52495e-05	0.000518638
Ccna1	1.28251	-1.19263	11.1463	0.000841979	0.0141881
Ccr1	-1.39622	-0.356889	11.0472	0.000888196	0.014803
Cd200r3	-2.47785	1.63404	13.0321	0.000306193	0.00631754
Cd44	1.90562	9.31138	74.3284	6.61459e-18	1.87596e-15
Cd59b	1.19102	4.43688	35.912	2.06431e-09	1.78052e-07
Cd83	1.04954	2.71352	18.5667	1.64058e-05	0.000551241
Cdc14b	-1.35763	4.33301	42.5058	7.04722e-11	7.70726e-09
Cdc42ep2	1.38205	1.74047	26.9043	2.13784e-07	1.23353e-05
Cdh4	-2.29036	3.68679	39.8451	2.74928e-10	2.72211e-08
Cdhr1	2.79049	-1.05078	43.6755	3.87593e-11	4.43345e-09
Cdr2	-1.16999	5.88928	27.701	1.41592e-07	8.58429e-06
Ces2e	-1.37436	-0.760535	16.8476	4.05049e-05	0.00119326
Ces5a	2.6585	-0.268672	32.4489	1.22365e-08	9.22315e-07
Cfc1	-1.80417	-0.501889	16.368	5.21587e-05	0.00147677
Ch25h	3.1778	0.773947	48.6067	3.12802e-12	4.31307e-10
Chd5	-2.40116	1.66526	44.8562	2.12054e-11	2.57123e-09
Chrm3	4.97813	-0.970417	66.9392	2.80018e-16	6.59936e-14
Clca1	-1.16719	2.29817	10.0403	0.00153156	0.0229227
Cldn7	-1.26127	-0.179563	14.5775	0.000134511	0.00321079
Clec2l	2.16715	1.65108	55.6998	8.44288e-14	1.39876e-11
Clip3	1.91092	-0.598804	22.0779	2.61808e-06	0.000111756
Clu	-1.10948	5.94424	36.4777	1.54424e-09	1.36718e-07
Cmya5	-1.41857	2.79407	10.2515	0.0013657	0.0208888
Cnmd	6.30373	1.76039	75.3976	3.84848e-18	1.12977e-15
Cnn1	1.25519	-1.0847	9.12357	0.00252337	0.0338007
Cnn3	-1.18468	7.07694	36.4046	1.60323e-09	1.40455e-07
Cntfr	1.46501	1.33817	9.31452	0.00227345	0.0313875
Col12a1	1.94758	5.86648	104.133	1.89137e-24	1.17216e-21
Col19a1	-1.7742	-0.465442	8.84234	0.00294322	0.0377274
Col23a1	-1.39739	4.65158	23.4287	1.2963e-06	5.92648e-05
Col4a1	1.6215	4.94639	37.039	1.15788e-09	1.04728e-07
Col4a2	1.08893	4.30244	20.3603	6.41468e-06	0.00024444
Col4a3	-1.2188	1.38761	18.2823	1.90472e-05	0.000626162
Col5a1	1.14785	2.65511	12.7749	0.00035131	0.00706547
Col6a3	-2.40844	2.98418	15.1613	9.87071e-05	0.00251013
Col6a6	2.62836	-1.08691	19.6269	9.41329e-06	0.000342419
Coro6	-1.57698	0.921448	21.1752	4.19148e-06	0.000168596
Cox6b2	1.14002	1.33761	12.4518	0.000417587	0.00812498
Cpt1c	1.88422	3.40204	55.0963	1.14765e-13	1.8465e-11
Cpxm1	2.79899	2.19466	59.4581	1.24925e-14	2.29711e-12
Cpxm2	1.00601	5.8545	17.6566	2.64589e-05	0.000835353
Crabp1	-2.00408	-0.03163	29.2591	6.33175e-08	4.04386e-06
Creb5	2.19965	6.51803	85.7387	2.05357e-20	8.38108e-18
Crisp1	-2.04509	2.04127	8.69953	0.00318293	0.0400752
Crispld1	2.95191	4.20011	185.685	2.78076e-42	9.30608e-39
Crispld2	-2.77201	3.21452	39.8945	2.6806e-10	2.70765e-08
Csf1	1.21141	5.05702	33.1972	8.32705e-09	6.51105e-07
Csgalnact1	1.04093	3.88022	17.7246	2.55301e-05	0.000809081
Csmd3	-1.60119	-0.248108	9.14546	0.00249336	0.033584
Csrp2	1.53006	3.45194	32.6615	1.09687e-08	8.34267e-07
Cth	-1.12957	1.36526	14.6303	0.000130793	0.00313631
Ctla4	-2.09865	1.53176	38.1231	6.64196e-10	6.2435e-08
Cygb	2.04183	2.61477	44.714	2.28023e-11	2.72536e-09
Cyp27a1	2.27726	5.98664	44.2406	2.90392e-11	3.39799e-09
Cyp2w1	-1.86256	1.36147	27.2133	1.82199e-07	1.06973e-05
Cyp3a13	1.05287	4.85994	14.834	0.000117401	0.00287624
Cyp4v3	-1.38817	4.75822	42.0725	8.79503e-11	9.49466e-09
Cysltr1	-3.3464	2.10196	98.414	3.39457e-23	1.89338e-20
Cyyr1	1.37776	0.385994	15.379	8.79604e-05	0.00229975
D030025P21Rik	-1.53157	-0.988514	11.5632	0.000672705	0.0117745
D630023F18Rik	1.33852	-0.430055	14.7143	0.000125092	0.00302917
Dab1	-1.70448	4.57182	22.8562	1.74581e-06	7.74873e-05
Dach1	-1.2437	3.70957	31.0229	2.55006e-08	1.79286e-06
Ddah1	-1.61185	-0.837684	12.2346	0.000469102	0.00885947
Ddr2	-1.67367	3.66434	18.9373	1.35083e-05	0.000467978
Defb14	1.36851	2.24974	13.0156	0.000308899	0.00635097
Defb4	1.0527	3.26477	12.0565	0.000516133	0.00949061
Defb6	1.44334	8.23947	30.4784	3.37608e-08	2.29642e-06
Dennd5b	1.18559	3.73369	20.768	5.18415e-06	0.000202206
Depdc7	-1.16969	1.57429	20.2123	6.93041e-06	0.000261186
Dio2	3.43293	4.93899	117.43	2.31159e-27	1.93399e-24
Dlg4	1.21907	1.05463	23.641	1.16085e-06	5.38075e-05
Dlx4os	1.40176	0.838536	13.8042	0.000202887	0.00449656
Dlx6os1	-1.05089	0.604238	10.9753	0.00092335	0.0152672
Dnaaf1	-1.49263	0.972366	20.0903	7.38717e-06	0.000277151
Dnah1	1.20897	1.01026	18.7916	1.45805e-05	0.000499951
Dnah7a	2.85599	-0.152146	25.5015	4.42028e-07	2.28993e-05
Dnah7b	4.16855	4.44735	60.738	6.52009e-15	1.24484e-12
Dnah7c	2.75917	0.897629	42.0487	8.903e-11	9.54961e-09
Dnajc6	-2.40423	2.7766	75.5225	3.61266e-18	1.07948e-15
Dnm3os	-1.08991	1.0686	10.5591	0.00115619	0.0183205
Dpp4	2.68972	5.68231	113.348	1.81014e-26	1.37678e-23
Dpp6	-1.18242	0.00133214	15.4206	8.60439e-05	0.00226024
DQ540451	1.44124	1.85334	13.2513	0.000272384	0.00572588
Dscaml1	4.25946	1.54175	141.813	1.06851e-32	1.37534e-29
Dtna	-1.78061	-1.12332	11.4618	0.000710411	0.0123184
E130310I04Rik	-1.35412	0.41342	20.3564	6.42762e-06	0.00024444
Ebf1	-1.25669	0.434	8.85247	0.00292693	0.0375873
Efcab5	-1.11467	-0.595994	9.93737	0.00161957	0.0239825
Efhb	1.50455	-0.951579	14.2445	0.000160528	0.0037101
EG329070	-5.61824	1.32382	32.7056	1.0723e-08	8.19304e-07
Egr1	1.08337	6.69647	14.7347	0.000123749	0.00300536
Elk3	1.02812	2.76731	18.2613	1.92577e-05	0.000629586
Emid1	-1.22318	-0.811745	8.70791	0.00316832	0.0399214
Eml1	1.02834	5.30206	22.5861	2.0093e-06	8.77987e-05
Epas1	1.20134	5.08367	26.8545	2.19366e-07	1.25101e-05
Epb41l3	1.04028	4.56881	29.623	5.24781e-08	3.45715e-06
Epb42	1.07194	1.02729	12.7712	0.000351993	0.00707071
Epdr1	1.03424	2.85436	23.9376	9.95085e-07	4.73033e-05
Ephx4	1.46558	0.790217	15.1977	9.68212e-05	0.00248102
Epop	-1.11724	1.54816	15.234	9.49791e-05	0.0024526
Epor	1.50421	-1.02635	10.3184	0.00131713	0.0203317
Espl1	1.4978	4.8152	60.7299	6.54672e-15	1.24484e-12
Esr1	-1.01903	1.9146	10.4491	0.00122711	0.0192078
Etnppl	-1.30386	-0.126059	8.50891	0.00353412	0.0430397
Etv2	-1.44417	-1.31637	12.3732	0.000435551	0.00837711
Etv5	-1.12451	3.03867	29.4218	5.82197e-08	3.79062e-06
Evc	1.01603	4.06033	30.5895	3.18822e-08	2.19541e-06
Evl	1.32828	3.45836	28.8459	7.83716e-08	4.93004e-06
F3	-1.39973	7.10523	35.6432	2.36976e-09	2.02313e-07
Fam124b	-1.85742	-0.0848617	20.7722	5.17292e-06	0.000202206
Fam149a	-1.76773	1.53118	48.7771	2.86763e-12	3.99867e-10
Fam171a2	1.69602	3.77073	43.2776	4.74986e-11	5.29863e-09
Fam198a	3.6572	0.480445	47.9307	4.41551e-12	5.91078e-10
Fam198b	1.28544	2.57147	18.6495	1.57089e-05	0.000532099
Fam205a2	1.47373	2.07501	10.1564	0.00143801	0.0217561
Fam217b	-1.42045	-0.324132	18.2158	1.97233e-05	0.000642083
Fam3c	2.09028	6.51122	78.0892	9.84925e-19	3.10958e-16
Fam69c	2.65893	1.46053	81.8696	1.45368e-19	5.0676e-17
Fam78b	1.59472	0.0286715	29.536	5.48888e-08	3.58771e-06
Fat4	1.19872	0.282812	9.09145	0.00256807	0.034213
Fbp2	-1.23808	0.481741	9.33322	0.00225036	0.0311201
Fbxo2	1.06432	0.895651	15.5238	8.14711e-05	0.00215252
Fbxo32	-1.38565	6.12197	24.5913	7.08705e-07	3.48787e-05
Fcna	-2.66481	0.399578	13.4267	0.000248074	0.00529467
Fgf5	-2.15194	0.665255	48.9172	2.66995e-12	3.78612e-10
Fibin	2.02485	2.88079	26.2596	2.98466e-07	1.63745e-05
Fign	2.46746	1.70514	25.089	5.47442e-07	2.74262e-05
Fitm1	-2.01639	-0.723473	9.12181	0.0025258	0.0338007
Fjx1	-1.18899	2.62556	27.8574	1.30594e-07	8.00449e-06
Fkbp10	-1.22378	1.92807	25.3853	4.69477e-07	2.40974e-05
Fkbp14	-1.35781	0.0496298	9.59102	0.00195531	0.027798
Flywch2	1.26323	1.00678	18.2607	1.92642e-05	0.000629586
Fmo2	-1.85607	3.10631	27.1783	1.85529e-07	1.08547e-05
Fndc1	1.95877	2.62672	29.0232	7.1516e-08	4.52153e-06
Fndc7	-1.41287	-0.918632	15.2909	9.21609e-05	0.00238429
Foxi3	3.23252	-0.828325	54.396	1.63899e-13	2.53938e-11
Foxl1	-1.15189	-0.256827	8.93335	0.00280011	0.0364341
Foxq1	-1.16524	5.27373	24.6367	6.92224e-07	3.41681e-05
Frem2	-1.05053	3.7159	19.4015	1.05923e-05	0.000377912
Fzd9	-1.49739	-0.645077	11.3141	0.0007692	0.0131853
Gabra4	-1.25881	-0.218538	9.05471	0.00262018	0.0347413
Gabrp	-2.51392	4.40202	54.663	1.43073e-13	2.23742e-11
Gadl1	1.45846	5.29916	22.5858	2.00962e-06	8.77987e-05
Gapdhs	1.70196	2.44535	44.5564	2.47134e-11	2.93284e-09
Gas1	1.00607	6.90606	18.0139	2.19296e-05	0.000704797
Gbp8	-2.04729	0.480267	8.6125	0.00333864	0.0412723
Gcm1	-1.06273	1.41301	8.5849	0.00338961	0.0417354
Gdpd1	-1.0935	4.17244	31.457	2.03911e-08	1.46364e-06
Gfra3	2.60128	-0.810352	22.272	2.36626e-06	0.000101786
Gja1	-1.0102	7.89736	14.843	0.000116839	0.00286666
Gjc1	1.08053	0.37519	11.5913	0.000662627	0.0116349
Gkn1	-3.81422	-1.13811	63.213	1.85522e-15	3.92955e-13
Gldc	-1.8739	3.73239	47.8563	4.58639e-12	6.0908e-10
Gli1	2.85494	5.90526	90.2948	2.05187e-21	9.27943e-19
Gli2	2.91467	5.28878	122.05	2.25065e-28	2.2153e-25
Glis2	1.0039	1.74122	15.7672	7.16332e-05	0.00193329
Glrp1	2.37064	-0.724724	30.1393	4.02103e-08	2.69135e-06
Gm10012	-1.66011	2.09714	8.88938	0.00286833	0.0370053
Gm10021	-1.78319	0.292337	9.28858	0.00230587	0.0317043
Gm1110	-3.7594	-0.812534	66.6863	3.18332e-16	7.29679e-14
Gm11549	1.24435	-0.849307	10.0042	0.00156183	0.0232686
Gm13306	1.13237	8.13768	8.5318	0.00348995	0.0427194
Gm15638	-1.15197	-0.3343	12.3744	0.00043526	0.00837711
Gm16596	1.78706	-0.69735	27.4577	1.60566e-07	9.56137e-06
Gm16617	1.61378	-1.15047	14.1303	0.000170573	0.00393141
Gm19424	5.06027	0.317618	97.1068	6.56859e-23	3.54556e-20
Gm20125	-1.17203	1.88781	21.7169	3.16003e-06	0.000132178
Gm21948	1.47512	-0.756814	11.1043	0.000861292	0.0144536
Gm3383	1.1576	0.258092	11.0203	0.000901213	0.0149752
Gm3636	1.22571	1.64349	18.5739	1.63445e-05	0.000550287
Gm36738	1.20777	0.120849	15.591	7.86278e-05	0.00208838
Gm45924	1.6834	-0.644698	20.8678	4.92099e-06	0.000193293
Gm5084	1.77702	1.949	16.6771	4.43123e-05	0.00128062
Gm5127	-3.32763	1.45094	83.6866	5.79778e-20	2.20487e-17
Gm5859	1.6956	1.32985	8.49638	0.00355855	0.0432113
Gm6356	1.614	0.305525	22.7391	1.85556e-06	8.19236e-05
Gm7819	1.6231	1.83448	8.3169	0.0039278	0.0463672
Gm805	-1.69713	-0.061102	8.67112	0.00323293	0.0403541
Gm960	1.02058	1.29458	18.5526	1.65278e-05	0.000554226
Gm996	2.11964	2.22511	64.3468	1.04337e-15	2.23829e-13
Gmpr	2.74573	1.98048	55.2643	1.05363e-13	1.71169e-11
Gna14	-1.61341	3.44566	36.8577	1.27073e-09	1.14318e-07
Gnao1	1.13296	2.05667	17.2938	3.20232e-05	0.000979605
Gnb5	1.71447	1.66944	39.8671	2.71849e-10	2.70765e-08
Gng13	-2.2581	2.30292	17.0861	3.57232e-05	0.00107898
Gpha2	-1.78872	2.53576	35.9173	2.05875e-09	1.78052e-07
Gpm6b	2.57139	3.12437	78.5088	7.96425e-19	2.61306e-16
Gpr173	1.16817	0.166958	11.8871	0.000565228	0.0102138
Gpr35	-1.26801	0.475062	11.5082	0.000692909	0.0121028
Gprin3	-1.16417	-1.00937	8.43803	0.00367453	0.0442345
Gramd1b	1.08749	3.01063	31.4724	2.02294e-08	1.45905e-06
Grb10	-1.6383	0.846658	21.0411	4.4954e-06	0.000179099
Greb1	-1.58055	-0.885467	10.9232	0.000949676	0.0155946
Grem1	-1.16504	2.81751	10.2574	0.0013614	0.0208531
Grik4	1.08806	-0.916996	8.63321	0.00330089	0.0409139
Gsdmc	-2.37207	2.67547	17.346	3.11558e-05	0.000959621
Gsdmc2	-3.37207	-0.453202	21.505	3.52903e-06	0.000145806
H1fx	1.07384	3.08333	9.23265	0.00237737	0.0325004
H2afy2	1.33064	2.83152	31.8477	1.6675e-08	1.22252e-06
Has2	-1.3645	0.89341	12.5651	0.000393018	0.00773691
Has3	1.44864	3.44231	15.1477	9.94189e-05	0.00252439
Hcn1	-1.65877	-0.543524	8.78805	0.00303211	0.0384657
Hcn2	-2.08354	2.2718	41.7976	1.01229e-10	1.07207e-08
Hemgn	-1.26501	-0.643534	11.6159	0.0006539	0.0115176
Hmgcs2	1.5023	4.7295	8.50725	0.00353734	0.0430466
Hmgn3	1.39317	5.42433	66.8242	2.96837e-16	6.89857e-14
Hoxc4	1.29575	2.3349	26.8666	2.17989e-07	1.24918e-05
Hoxc8	1.05083	5.20616	13.1938	0.00028088	0.00587265
Hoxd3os1	-1.04864	-0.183077	9.12083	0.00252716	0.0338007
Hoxd4	-1.00012	2.22049	9.33915	0.00224309	0.0310452
Hpgds	1.92837	8.08288	74.6452	5.63371e-18	1.62532e-15
Hpse	-1.19133	3.11581	25.2185	5.1188e-07	2.5877e-05
Hspb2	-1.51554	-0.384547	13.0988	0.000295477	0.00611153
Hspg2	2.57379	6.1614	107.639	3.22428e-25	2.34574e-22
I730030J21Rik	-1.36562	-0.885746	13.6371	0.000221765	0.00483774
Ica1	2.77069	2.84249	156.67	6.04232e-36	9.19147e-33
Ifi202b	-1.87231	4.3812	43.4255	4.40418e-11	4.9794e-09
Ifi204	-1.62593	1.43468	9.08402	0.00257853	0.034325
Ifi209	-1.63046	0.113788	10.7736	0.00102959	0.0166777
Ifitm1	-1.555	0.480332	16.7801	4.19715e-05	0.00122781
Ifitm6	-2.10566	6.59551	37.5057	9.11468e-10	8.38e-08
Ift43	1.06499	4.3204	16.8834	3.97475e-05	0.00117301
Igfals	2.94723	1.08769	85.4875	2.3317e-20	9.07358e-18
Igfbp3	-1.13478	7.43425	14.5818	0.000134208	0.00320815
Igfbp4	1.92583	7.00719	54.9069	1.26373e-13	1.99491e-11
Igfbp7	1.42712	4.53092	35.7111	2.28858e-09	1.96384e-07
Ikzf4	1.39216	0.814985	28.4049	9.84179e-08	6.14487e-06
Il10	3.30288	-1.35907	38.2533	6.21324e-10	5.87379e-08
Il18r1	-2.49889	4.82901	88.9916	3.96502e-21	1.74596e-18
Il18rap	-1.22438	1.08136	18.6107	1.60317e-05	0.000540843
Il1f10	-1.39513	3.39088	21.0667	4.43565e-06	0.00017714
Il1f6	1.36064	2.26167	12.7308	0.000359683	0.00721138
Il1r2	-1.90268	6.19022	65.6594	5.35978e-16	1.21196e-13
Il1rn	-1.00999	6.39291	21.515	3.51066e-06	0.000145405
Il20	-2.54967	-1.57713	20.4156	6.23212e-06	0.000238087
Il20ra	-4.74873	4.80237	121.407	3.11225e-28	2.89318e-25
Il22ra2	-1.33683	4.74942	9.02925	0.00265694	0.035062
Il23a	1.41528	-0.55288	16.6425	4.51281e-05	0.00129525
Il2ra	-1.69101	2.08355	10.8321	0.00099754	0.0162688
Il7	-1.08206	0.806652	12.6372	0.00037814	0.0075135
Ildr2	4.09892	2.1376	142.816	6.44763e-33	8.99068e-30
Inhba	1.15521	-0.429403	8.32411	0.00391224	0.0462313
Inhbb	1.09506	4.38832	13.1172	0.0002926	0.0060595
Inpp5j	3.50559	2.34881	136.405	1.62704e-31	1.94466e-28
Ipmk	-1.10787	6.56002	20.2384	6.83656e-06	0.000258815
Irf4	-3.32513	2.29899	59.7055	1.10168e-14	2.04827e-12
Irs1	1.06278	6.39011	19.2866	1.12492e-05	0.000398799
Ism1	-1.03419	3.77574	14.5199	0.000138687	0.00329637
Itga2b	1.11092	2.15494	25.2506	5.03435e-07	2.56108e-05
Itga7	-2.47286	1.38836	61.5228	4.37653e-15	8.61559e-13
Itgb1bp2	-1.39759	0.295575	13.0153	0.000308952	0.00635097
Itpripl2	1.19694	6.24011	47.7853	4.75546e-12	6.2656e-10
Jakmip2	1.54069	0.891097	25.5969	4.20712e-07	2.18626e-05
Kazald1	1.88347	4.69178	56.2926	6.24495e-14	1.05552e-11
Kbtbd11	-1.2958	1.21383	9.43785	0.00212552	0.0297627
Kcnab3	1.04602	0.434271	15.8111	6.99906e-05	0.00190122
Kcnc2	5.33423	2.32797	45.9897	1.18878e-11	1.49562e-09
Kcne4	6.0718	3.96654	183.917	6.76536e-42	1.88675e-38
Kcng4	1.31866	3.18154	32.1275	1.44381e-08	1.06429e-06
Kcnh1	-1.09444	0.478037	9.15146	0.0024852	0.0335091
Kcnh2	2.46265	1.07527	28.4052	9.83998e-08	6.14487e-06
Kcnip3	-1.07617	1.84579	16.2656	5.50541e-05	0.00155088
Kcnj12	-1.12569	-0.887906	8.51031	0.00353139	0.0430397
Kcnk10	-1.30135	0.0511916	20.4361	6.16559e-06	0.000236084
Kcnmb4	-1.03483	0.720684	16.0723	6.09695e-05	0.00169188
Kcnn3	-1.00833	-0.16921	8.35204	0.00385254	0.045752
Kcns3	3.7471	1.72717	170.392	6.07457e-39	1.45208e-35
Kcnt2	1.76666	-1.43146	14.0981	0.000173519	0.00398832
Kctd12b	1.16805	0.647352	15.9809	6.39852e-05	0.00176386
Kel	-3.29362	1.00405	77.4698	1.34766e-18	4.17599e-16
Kif26a	2.06438	3.74416	20.97	4.66536e-06	0.000184552
Kif3a	-1.204	5.0017	45.7233	1.36194e-11	1.7007e-09
Klhl40	-2.03886	-1.02092	9.67968	0.00186317	0.0266694
Klhl41	-2.01205	2.98634	12.2782	0.00045827	0.008704
Kng2	-3.18457	1.15297	92.1904	7.87252e-22	3.76374e-19
Krt1	-1.68516	9.82584	30.5025	3.33436e-08	2.2773e-06
Krt17	1.96647	12.0876	49.877	1.63695e-12	2.3613e-10
Krt19	-1.82851	-0.980496	14.1168	0.000171798	0.0039542
Krt222	2.03607	0.894455	51.2778	8.01757e-13	1.17682e-10
Krt24	2.34032	6.10323	75.8814	3.01225e-18	9.16436e-16
Krt42	2.24528	1.75215	34.3867	4.51796e-09	3.70584e-07
Krt7	1.18226	2.6406	17.1627	3.43116e-05	0.0010421
Krt75	-1.1034	7.40135	23.7798	1.08012e-06	5.0738e-05
Krt8	-1.34008	-0.265326	16.6632	4.46378e-05	0.00128559
Krtap3-2	-1.78355	5.05787	26.6411	2.44975e-07	1.38019e-05
KY467605	1.22259	-0.453299	15.9866	6.37912e-05	0.00176142
KY467829	-1.66246	0.460717	10.6172	0.00112043	0.0178553
KY468127	-2.37645	3.85355	10.0635	0.00151236	0.0226759
Larp6	2.83677	1.21474	65.3475	6.27909e-16	1.40091e-13
Lce3f	2.3372	-0.735476	9.03871	0.00264322	0.0349361
Lepr	-1.60219	0.18762	9.13281	0.00251066	0.0336895
Lgi3	2.85149	1.74797	69.3895	8.08163e-17	2.04894e-14
Lhfp	-1.21943	1.26628	13.625	0.000223196	0.00485661
Lilrb4a	-1.54287	-0.0975794	8.38099	0.00379166	0.0452215
Limch1	1.01864	5.70694	26.4279	2.73557e-07	1.51571e-05
Lin7a	2.49675	0.363833	27.8613	1.30332e-07	8.00449e-06
Lipc	3.07497	1.70128	80.848	2.43768e-19	8.15795e-17
Lmcd1	1.99922	3.02191	41.6904	1.06935e-10	1.12538e-08
Lmo1	1.07046	4.82163	22.4109	2.20119e-06	9.56688e-05
Lmod1	-1.91634	-0.705282	8.31108	0.0039404	0.0464003
LOC100861615	1.54107	1.97465	8.84542	0.00293826	0.0377039
Lpo	1.88091	0.361308	20.3227	6.54209e-06	0.000248228
Lrfn3	1.54224	0.32481	24.1759	8.79235e-07	4.25209e-05
Lrp11	-1.06677	1.94125	12.886	0.000331052	0.00675548
Lrrc18	2.38079	0.949482	61.9497	3.5235e-15	7.0189e-13
Lrrc32	1.91543	2.30065	40.5329	1.93338e-10	1.98474e-08
Lrrc7	4.03308	1.66344	163.158	2.31096e-37	4.29659e-34
Lrrc8b	-1.24268	0.129243	9.94041	0.00161689	0.0239641
Lrrn1	-2.31831	-0.685193	10.8097	0.00100967	0.0164346
Lrrn3	-1.286	2.77428	13.558	0.000231299	0.00501338
Ltbp1	1.78115	5.20277	51.3674	7.65989e-13	1.13427e-10
Lurap1l	1.93208	4.41068	45.5342	1.49998e-11	1.85919e-09
Ly6c1	-1.61354	3.18064	23.0874	1.548e-06	7.00072e-05
Lyve1	-2.8054	1.11078	12.0833	0.000508768	0.00939455
Mafa	-1.84268	-0.799639	19.6869	9.12268e-06	0.000334026
Maml2	1.45295	5.05801	38.7633	4.78439e-10	4.5747e-08
Man1c1	-1.0759	3.86776	17.6496	2.65574e-05	0.000836883
Map6d1	1.95186	0.443908	46.1082	1.11899e-11	1.41849e-09
Map7d3	1.48373	-0.568166	19.5096	1.00097e-05	0.000360198
Mapt	-1.10181	2.46533	18.3417	1.84619e-05	0.000610986
Me3	-1.12402	1.41573	10.115	0.00147068	0.0221701
Mecom	-1.09535	-0.949958	8.31433	0.00393336	0.0463826
Mef2c	-1.45286	1.52835	12.4453	0.000419046	0.0081439
Megf6	1.91247	6.64568	67.0263	2.67904e-16	6.40406e-14
Mesp1	-1.48554	0.47319	12.568	0.000392413	0.00773691
Miat	-1.72914	-0.86958	21.7123	3.16761e-06	0.000132178
Mlxip	1.04698	6.13009	15.663	7.56906e-05	0.00201356
Mmp3	-2.89141	1.49951	27.2265	1.80961e-07	1.06973e-05
Mok	-1.37686	1.2245	23.4328	1.29357e-06	5.92648e-05
Mpp2	1.03368	2.88934	22.383	2.23339e-06	9.68169e-05
Mrc2	-1.49334	2.41161	24.7832	6.41557e-07	3.19499e-05
Mrgprf	1.31049	2.52311	26.8696	2.17656e-07	1.24918e-05
Msantd3	1.02657	2.50278	23.1916	1.46638e-06	6.64957e-05
Mtmr11	1.23087	5.90546	32.9987	9.22202e-09	7.11115e-07
Mup19	7.72919	-1.12056	101.664	6.57719e-24	3.93058e-21
Mustn1	-1.27485	-0.130358	8.46903	0.00361244	0.0436755
Myb	-1.52482	1.26182	24.0422	9.42465e-07	4.5187e-05
Mycbpap	1.18987	-0.791728	11.8663	0.000571582	0.010296
Myef2	1.02278	2.97496	21.0024	4.58712e-06	0.000181887
Myh4	-3.2298	5.50458	13.9622	0.000186527	0.00422349
Myl4	-2.75159	1.67138	52.0818	5.32359e-13	7.95354e-11
Myo16	4.0415	-0.581445	52.7094	3.86733e-13	5.82991e-11
Myoz2	-1.18569	-0.593896	9.58125	0.00196575	0.0279226
Nalcn	3.00026	0.494452	64.6253	9.05825e-16	1.96846e-13
Nap1l2	-1.59199	-1.07474	15.0771	0.00010321	0.00257763
Ncmap	1.44891	0.417795	13.9284	0.000189911	0.00426548
Necab1	1.00443	0.329037	13.852	0.00019779	0.00440694
Nefh	-1.39034	-0.961824	14.408	0.000147174	0.00345741
Neu2	-1.3961	1.16327	19.0359	1.28283e-05	0.00044627
Neurl2	1.01002	0.567325	12.0936	0.000505939	0.00935457
Neurl3	-1.17439	4.32495	23.9146	1.00707e-06	4.77373e-05
Ngfr	-1.63802	3.1677	37.3769	9.73665e-10	8.90292e-08
Nhs	1.19555	-0.195579	11.1262	0.000851164	0.0143141
Nlgn2	1.05306	4.57145	27.1047	1.92729e-07	1.12237e-05
Nlrp10	-1.1866	7.27837	24.9217	5.97067e-07	2.98231e-05
Nod2	1.02158	3.94708	14.7037	0.000125802	0.00303739
Npbwr1	-1.72108	1.62194	21.397	3.73354e-06	0.000152746
Npr3	-1.53733	2.35353	13.1468	0.000288009	0.00597923
Nptx1	2.77191	6.17091	85.5547	2.25379e-20	8.9792e-18
Nptxr	-2.51275	0.0676859	25.2417	5.05769e-07	2.56456e-05
Nr2f2	-1.30492	0.326949	17.4272	2.9853e-05	0.000925056
Nrg1	-2.45556	-1.09472	33.5535	6.93296e-09	5.49807e-07
Nrg2	-2.54465	0.645127	46.786	7.91769e-12	1.01135e-09
Nrxn2	-1.39721	-0.0722029	10.9924	0.000914883	0.0151422
Nt5dc2	1.00313	4.80164	10.2941	0.00133453	0.0205245
Ntng2	1.49587	0.879606	29.0463	7.06696e-08	4.49625e-06
Ntrk2	2.07854	5.71344	72.8136	1.42494e-17	3.84572e-15
Nxpe4	1.78704	1.17212	18.8017	1.4504e-05	0.000498349
Nxph3	1.27856	3.60121	20.9506	4.71287e-06	0.000185554
Nyap1	1.05826	4.5219	16.1214	5.941e-05	0.00165961
Odf3b	1.73715	0.352625	32.2123	1.38211e-08	1.03245e-06
Olfm1	1.09377	2.88898	20.2332	6.85514e-06	0.000258932
Olfr856-ps1	-3.16625	2.14774	10.1014	0.00148155	0.0222738
Olig1	-3.91816	-1.14699	41.8941	9.63546e-11	1.02694e-08
Oprd1	-1.2459	-1.09622	11.2042	0.000816139	0.0138223
Osbpl10	-1.05631	-0.886633	9.38145	0.00219192	0.0305243
Otof	3.47076	-0.208327	71.1694	3.27834e-17	8.70739e-15
P3h3	1.0717	3.01566	19.9407	7.98821e-06	0.000296379
Pacrg	1.0477	-0.592555	9.28914	0.00230516	0.0317043
Pcdh20	2.99165	2.56474	104.467	1.59817e-24	1.02855e-21
Pcdhb12	1.05924	-0.446666	8.94813	0.00277754	0.0361967
Pcdhb15	1.07655	-1.31449	8.2915	0.0039831	0.0468043
Pcdhb20	1.19593	1.41011	20.9615	4.68607e-06	0.000184934
Pcp2	-1.197	-0.600909	12.3683	0.000436696	0.00837895
Pde1b	-1.65149	2.32484	15.3878	8.75536e-05	0.0022927
Pdgfc	-1.31551	1.91928	24.3905	7.86567e-07	3.84843e-05
Pdzrn4	-1.22478	3.63035	17.4936	2.88283e-05	0.000898294
Peak1	1.08058	3.7471	15.882	6.74165e-05	0.00184026
Pecam1	-1.18073	-0.564153	8.63428	0.00329895	0.0409139
Perm1	-1.00358	6.30688	19.4877	1.01251e-05	0.000362792
Pgam2	-1.68151	2.29932	9.00623	0.00269061	0.0353946
Pgf	1.40865	-1.25069	11.8197	0.000586071	0.010511
Pglyrp4	-1.28704	5.8935	40.1724	2.3251e-10	2.37231e-08
Pgm5	-2.17682	0.781521	47.9796	4.3067e-12	5.81162e-10
Phospho1	1.24917	7.0581	27.214	1.82134e-07	1.06973e-05
Phxr4	1.74327	1.08272	34.199	4.97557e-09	4.02204e-07
Pi15	2.62035	7.08242	90.3257	2.02012e-21	9.27943e-19
Pilra	-1.4608	-0.691181	14.4086	0.000147127	0.00345741
Pimreg	1.01378	1.90845	12.5939	0.000387008	0.00764559
Pitpnm3	1.37256	1.70707	25.4806	4.46843e-07	2.30773e-05
Pkd1l2	4.15404	1.8928	226.738	3.06782e-51	1.28335e-47
Plb1	-1.0193	3.23595	13.5467	0.000232705	0.00503296
Plcb1	3.21216	2.54547	119.69	7.39543e-28	6.51304e-25
Plcl1	1.74385	1.94891	55.9835	7.30829e-14	1.2229e-11
Plod1	1.17467	4.61603	28.1906	1.09935e-07	6.83845e-06
Plod2	1.45149	1.88244	12.398	0.000429795	0.00831268
Plpp4	5.37596	0.794589	158.687	2.19003e-36	3.66458e-33
Plppr1	2.83124	0.6376	38.1123	6.67893e-10	6.2435e-08
Pls1	-1.41792	2.05817	16.9795	3.77849e-05	0.00113104
Plscr4	-2.87474	1.21114	26.2021	3.07483e-07	1.68141e-05
Pltp	1.91305	3.89385	54.9345	1.24613e-13	1.98586e-11
Ppfia4	-1.17876	5.30567	22.6078	1.98676e-06	8.74853e-05
Ppp1r14a	1.42839	0.929355	15.2246	9.54538e-05	0.00245728
Ppp1r1c	2.05502	0.88532	35.0296	3.24733e-09	2.75825e-07
Pramel7	-1.54995	-0.103084	13.5295	0.000234837	0.00507035
Prcd	1.75904	-0.927739	20.5838	5.70759e-06	0.000220566
Prdm5	-1.28607	-0.584995	9.0327	0.00265193	0.0350234
Prdm8	-2.71084	-0.141686	57.5313	3.32645e-14	5.92125e-12
Prkar1b	1.57298	-0.0156132	24.1769	8.78786e-07	4.25209e-05
Prkd1	-1.0988	0.244202	12.6468	0.000376217	0.00749433
Prr15l	-1.11385	1.94573	14.4691	0.000142479	0.00337213
Prtn3	-2.15168	-0.151063	26.9344	2.10476e-07	1.21865e-05
Ptch1	1.30667	5.99954	33.8814	5.85747e-09	4.66729e-07
Ptch2	3.93976	3.31923	40.6723	1.80022e-10	1.85945e-08
Ptgs2	-1.77222	2.28926	37.2376	1.04577e-09	9.51022e-08
Ptprd	-2.03684	0.428104	30.2559	3.7864e-08	2.55475e-06
Ptprz1	-3.12019	2.45357	134.027	5.38908e-31	6.0117e-28
Qrfp	1.1284	-0.284568	9.51822	0.00203442	0.028678
Rab34	1.12879	4.65298	26.1418	3.1724e-07	1.7235e-05
Rab3il1	-1.16002	-0.176047	8.28537	0.00399658	0.0468968
Rab44	-1.21835	3.16687	23.2419	1.42851e-06	6.49545e-05
Rad51b	1.80824	2.0309	48.5963	3.14465e-12	4.31307e-10
Rai2	1.68524	-0.422612	24.7198	6.62996e-07	3.29196e-05
Ramp1	1.83083	4.44688	36.4262	1.5856e-09	1.39642e-07
Ramp3	2.37265	4.34082	64.7049	8.69967e-16	1.91542e-13
Rapgef5	1.11129	3.07862	9.78637	0.0017581	0.0255812
Rapsn	-1.12314	-0.615009	8.67888	0.00321919	0.0402793
Rasl11b	2.16037	4.00051	62.6193	2.5079e-15	5.11764e-13
Rassf6	1.25656	3.44664	30.5137	3.31512e-08	2.27344e-06
Rbms3	-1.07119	3.2552	23.7188	1.11487e-06	5.19639e-05
Rbpms	1.38572	2.23909	33.0114	9.16191e-09	7.09751e-07
Rdh16	-1.60562	1.03459	23.9798	9.73516e-07	4.64098e-05
Reep2	2.03247	-0.0103261	30.6542	3.08362e-08	2.13216e-06
Rem2	1.54407	0.269125	25.7407	3.90508e-07	2.0744e-05
Rftn2	-1.00188	-0.692026	8.67797	0.0032208	0.0402793
Rgs9	1.07515	5.35661	16.9485	3.84082e-05	0.00114357
Rho	-1.49838	-0.651598	12.4169	0.000425473	0.00824963
Rhoj	1.02476	3.27305	14.483	0.000141427	0.00335197
Rin1	-1.01084	4.31488	27.3087	1.73429e-07	1.02907e-05
Ror1	1.16001	3.2551	19.807	8.56694e-06	0.000315056
Rptn	1.26149	5.01925	8.33202	0.00389524	0.0460935
Rsph4a	1.58508	0.520276	21.647	3.27715e-06	0.000136071
Rspo3	-3.99014	2.66862	55.3648	1.00113e-13	1.64234e-11
Rtl6	1.38887	2.2142	39.0064	4.22417e-10	4.10948e-08
Runx2	1.24795	3.91391	21.2963	3.93481e-06	0.000159809
Scara3	1.03256	2.47681	18.7264	1.50881e-05	0.000514194
Scarf2	-1.50562	0.0367271	19.2763	1.131e-05	0.000399263
Scgb1a1	-1.70851	3.04201	39.8874	2.69032e-10	2.70765e-08
Scml4	1.13415	0.945416	24.0935	9.17695e-07	4.41258e-05
Scn4a	-1.9389	-0.61902	10.7492	0.00104327	0.0168504
Scnn1b	1.02603	4.15219	12.8125	0.000344318	0.0069583
Scube2	-1.08578	2.33843	14.923	0.000111989	0.00277617
Sectm1a	-2.3424	3.95483	54.0936	1.91162e-13	2.93459e-11
Sectm1b	1.05768	3.60223	17.125	3.49986e-05	0.00106093
Selenbp2	1.31776	-0.415636	15.209	9.62412e-05	0.00247374
Sell	-4.54952	-0.503882	31.8412	1.67308e-08	1.22252e-06
Sema3d	-1.55392	7.08061	26.5523	2.56502e-07	1.43068e-05
Sema6c	1.59832	3.07454	27.4752	1.59124e-07	9.50938e-06
Serpina4-ps1	-1.58788	-0.325586	11.2332	0.00080345	0.0136976
Serpinb12	-2.33259	4.45249	56.8992	4.58732e-14	7.91337e-12
Serpinb1a	1.76279	4.25118	30.9088	2.70445e-08	1.88556e-06
Serpinb2	-1.54271	8.01649	39.4811	3.31254e-10	3.26051e-08
Serpinb6c	-1.5821	1.60351	8.37626	0.00380154	0.0453071
Serpinb9b	-1.39179	0.487616	21.4167	3.6953e-06	0.000152299
Serpine2	1.83485	3.33972	30.7851	2.88242e-08	2.00131e-06
Setbp1	1.25777	4.55235	34.7883	3.67574e-09	3.09076e-07
Sez6l	2.18244	0.775123	22.8351	1.76512e-06	7.81371e-05
Sh2d5	-2.09192	0.166147	11.2285	0.000805498	0.0136976
Sh3rf3	2.68894	0.327421	49.1463	2.37562e-12	3.39754e-10
Shc4	-1.13076	1.01154	16.9605	3.81659e-05	0.00113838
Skint2	-1.63961	5.24605	10.404	0.0012574	0.0196452
Slc16a11	1.06795	2.60731	21.881	2.90094e-06	0.000123202
Slc16a6	1.00593	5.25649	24.1092	9.10245e-07	4.38938e-05
Slc16a7	1.4813	2.12233	21.1054	4.3471e-06	0.000174436
Slc1a1	-1.68344	3.02937	38.3623	5.87574e-10	5.5863e-08
Slc1a3	-1.61685	4.00947	41.0378	1.4931e-10	1.5518e-08
Slc22a3	1.32727	1.14753	25.2502	5.03552e-07	2.56108e-05
Slc27a3	-1.26014	5.29582	13.4333	0.000247203	0.00528282
Slc27a6	1.03813	2.99509	10.756	0.00103941	0.0168043
Slc34a2	-1.60616	2.85064	19.96	7.90782e-06	0.000294048
Slc35f1	2.27105	1.44679	45.2421	1.74121e-11	2.14233e-09
Slc39a4	-1.3883	-0.556898	13.715	0.000212748	0.00467795
Slc44a3	-1.00272	1.11476	16.706	4.36435e-05	0.00126566
Slc4a10	2.89852	0.0119517	73.0414	1.26958e-17	3.4826e-15
Slc4a8	-4.12301	3.56918	164.852	9.85597e-38	2.0615e-34
Slc4a9	1.48874	2.72488	31.4496	2.0468e-08	1.46364e-06
Slc5a8	1.17934	5.39292	25.2926	4.92598e-07	2.52068e-05
Slc6a15	-1.19764	-0.80165	8.3423	0.00387324	0.0459243
Slc6a19	-1.40865	3.17917	21.7749	3.06588e-06	0.000128575
Slc6a19os	-1.61807	-0.633042	19.8757	8.26461e-06	0.000305955
Slc6a2	-1.51499	4.08353	38.7877	4.72499e-10	4.54387e-08
Slc7a2	-1.28575	2.46193	15.7292	7.30861e-05	0.001963
Slc7a3	1.08682	-0.367469	12.6597	0.000373623	0.00745154
Slc9b2	1.14587	0.230724	13.3693	0.00025577	0.00543122
Slco4a1	1.22991	4.43165	34.4544	4.36351e-09	3.61459e-07
Slit1	1.06723	1.96263	11.4502	0.000714878	0.0123831
Slurp2	2.87716	3.35279	46.9488	7.28641e-12	9.37873e-10
Smarca5-ps	-1.3661	-0.165521	10.4717	0.00121219	0.0190635
Smo	1.02647	6.3779	23.0765	1.55679e-06	7.0215e-05
Smtn	-1.11722	5.47587	29.3955	5.90135e-08	3.81264e-06
Sncg	-1.49708	3.50526	20.0637	7.4905e-06	0.000280399
Snord15b	1.9398	-0.636121	19.5136	9.98844e-06	0.000360198
Soga1	1.05621	3.78861	24.6418	6.90373e-07	3.41681e-05
Sorl1	1.18643	4.41101	21.406	3.7161e-06	0.000152463
Sowaha	-1.12477	1.89977	23.5141	1.24003e-06	5.71609e-05
Sowahb	-1.06227	2.8384	17.512	2.85503e-05	0.000891291
Sox11	-2.774	-0.0169263	15.8923	6.70512e-05	0.00183328
Sox15	-1.24839	1.61738	27.7666	1.36865e-07	8.35828e-06
Sparc	-1.28712	5.30438	26.1674	3.13069e-07	1.70638e-05
Sparcl1	-1.28757	-0.0521886	8.42103	0.00370906	0.044554
Spats2l	1.41271	3.05687	27.5856	1.50297e-07	9.04649e-06
Speer5-ps1	-1.37856	1.04258	26.5955	2.50831e-07	1.40373e-05
Spef2	1.96959	-0.803573	22.5919	2.00328e-06	8.77987e-05
Spon1	-1.32177	1.14432	15.1133	0.000101248	0.00255339
Sprr2a1	-1.96121	5.19778	8.91937	0.00282163	0.0366286
Sprr2a3	-1.91684	4.53135	9.03893	0.00264291	0.0349361
Srgap1	-1.08279	3.83188	24.3269	8.12944e-07	3.96589e-05
Srgap3	1.20165	2.6615	31.3531	2.15119e-08	1.52525e-06
St3gal4	1.85789	5.85641	82.598	1.00557e-19	3.65786e-17
St8sia2	3.51869	1.75747	57.4899	3.39712e-14	5.92125e-12
Stc1	1.83703	0.0301543	8.40114	0.00374986	0.0448188
Stk32b	6.2369	1.70948	248.778	4.79533e-56	2.67467e-52
Stk39	2.01997	5.23302	93.6238	3.81564e-22	1.87786e-19
Strip2	1.25464	2.03074	19.0568	1.26886e-05	0.000443254
Sulf1	-1.09015	0.0677686	11.213	0.000812253	0.0137844
Syk	-1.3349	3.35651	33.4471	7.32285e-09	5.77987e-07
Syne3	1.50864	2.78477	28.114	1.14373e-07	7.08466e-06
Synpo	1.58126	4.45484	53.1783	3.04605e-13	4.6336e-11
Syt16	-1.17649	-0.33867	10.3506	0.00129429	0.0200161
Syt5	1.13914	-0.741953	10.5109	0.00118673	0.0187335
Syt7	-1.35496	-0.404456	14.254	0.000159725	0.00370176
Syt8	-1.41795	1.65883	30.4233	3.47335e-08	2.35302e-06
Tbx1	-1.19423	4.61928	13.2843	0.000267637	0.00564738
Tbx15	-1.51524	0.230062	11.1206	0.000853737	0.014343
Tcf24	-1.59635	-0.73804	18.2226	1.96536e-05	0.00064106
Tcim	1.14202	5.61688	25.4407	4.56183e-07	2.34871e-05
Tdrd1	2.04754	0.473289	44.9845	1.98605e-11	2.42574e-09
Tek	1.62459	0.576426	15.1267	0.000100533	0.00254882
Tenm3	-1.87548	1.76316	43.2869	4.72726e-11	5.29863e-09
Tesc	-1.15957	5.26335	18.0126	2.19446e-05	0.000704797
Tgfb3	1.46861	3.9203	25.753	3.88029e-07	2.0678e-05
Tgm2	-1.59137	2.06763	14.081	0.000175103	0.00401908
Tgm3	1.67487	4.38697	15.0981	0.000102067	0.00256054
Tgm7	1.63418	4.81288	47.4198	5.73017e-12	7.49086e-10
Thbs4	-2.55061	-1.37635	19.9915	7.77856e-06	0.000289886
Thsd4	1.46002	3.66139	31.6605	1.83619e-08	1.33587e-06
Timp1	-1.4639	-0.0968291	11.5839	0.000665241	0.0116682
Tinagl1	1.05582	1.96579	10.4001	0.00126008	0.0196593
Tlr3	-1.18074	3.43843	27.6526	1.45173e-07	8.76961e-06
Tmem150a	1.77658	2.59743	56.7852	4.86123e-14	8.30031e-12
Tmem150b	-1.24435	-0.356155	13.49	0.000239842	0.00515844
Tmem158	1.52021	3.77606	34.4299	4.41873e-09	3.6423e-07
Tmem229b	-1.01455	3.64277	13.7561	0.000208146	0.00458881
Tmem266	1.17757	0.598027	14.4878	0.000141074	0.00334835
Tmem269	1.01321	1.00795	13.9974	0.000183061	0.00415626
Tmem45a2	-2.14999	1.86947	22.9839	1.63367e-06	7.31488e-05
Tmem47	-1.03461	-0.221881	9.54423	0.00200579	0.028371
Tmem56	-1.00765	5.52136	20.4505	6.11938e-06	0.000234852
Tmprss7	-1.16871	1.35223	16.7115	4.35172e-05	0.00126476
Tmsb15l	1.27803	1.60339	21.8614	2.93073e-06	0.000123992
Tnc	4.65292	7.56823	287.558	1.6926e-64	2.83223e-60
Tnfrsf21	-1.00283	5.70912	22.9766	1.63988e-06	7.31736e-05
Tnfsf18	1.56269	2.72568	34.3298	4.65207e-09	3.79202e-07
Tnk1	1.44917	6.00543	43.9727	3.32994e-11	3.84276e-09
Tns3	1.0194	5.32257	30.9095	2.70343e-08	1.88556e-06
Tns4	1.01921	8.78926	19.5118	9.99814e-06	0.000360198
Tppp3	-1.33201	5.56323	13.5459	0.000232804	0.00503296
Trank1	-1.63785	0.762141	26.8218	2.23103e-07	1.26549e-05
Tril	-2.36528	0.937803	31.3621	2.1412e-08	1.52463e-06
Trim40	-1.67778	-0.14544	19.2131	1.16907e-05	0.000410434
Trim66	-3.27912	1.53708	95.6724	1.3556e-22	7.08854e-20
Trp73	1.67891	5.4176	62.7966	2.29194e-15	4.7347e-13
Trpc4	-1.2937	0.267263	21.3343	3.85772e-06	0.000157059
Trps1	-1.05388	3.91506	22.8717	1.73181e-06	7.70701e-05
Trpv1	1.09948	-0.303543	12.5326	0.000399921	0.00784511
Tshz2	1.8393	4.244	59.414	1.27758e-14	2.32366e-12
Tsix	2.39042	-0.502862	36.1799	1.79916e-09	1.56799e-07
Tslp	-1.0912	0.792892	10.7663	0.00103367	0.0167277
Tspan8	-1.07423	7.30602	22.0894	2.60241e-06	0.000111371
Ttyh1	-1.46689	1.37349	23.8454	1.04393e-06	4.93447e-05
Tulp2	1.2934	-0.18842	15.5205	8.1615e-05	0.00215252
Ugt1a2	-1.46292	2.78556	14.7966	0.000119752	0.00291675
Ugt3a2	-3.03658	-0.858266	44.7236	2.26906e-11	2.72536e-09
Unc5c	3.04287	0.814403	43.666	3.8948e-11	4.43345e-09
Upk3b	-1.20883	2.21711	19.5641	9.72811e-06	0.000352339
Usp18	-1.26509	3.71681	9.11145	0.00254015	0.033922
Vit	-1.21201	0.323918	15.1198	0.0001009	0.00255039
Vmn1r132	-5.10363	0.321509	16.4473	5.00213e-05	0.00142348
Vnn1	-1.51065	1.1046	9.94717	0.00161097	0.0238975
Vwa2	1.99173	6.91033	61.3923	4.6763e-15	9.09866e-13
Wfdc21	-1.80395	7.3262	34.5987	4.05167e-09	3.37296e-07
Wif1	-1.68989	2.38891	17.9523	2.26509e-05	0.000724699
Wipf3	-1.20028	3.14995	33.1498	8.53247e-09	6.64064e-07
Wnt10b	-1.32167	1.42611	18.3854	1.80431e-05	0.000599038
Wnt16	1.45689	3.08956	19.8126	8.54193e-06	0.000314828
Wnt2	2.07787	2.45858	29.0207	7.16073e-08	4.52153e-06
Wnt3a	-1.27312	3.08755	25.9284	3.54326e-07	1.9003e-05
Wnt7a	-3.83657	-0.737104	71.1287	3.34662e-17	8.74984e-15
Wnt7b	1.16274	7.70904	23.8215	1.05697e-06	4.98207e-05
Wnt9b	1.19532	-1.27561	9.01924	0.00267152	0.0351988
Xkr5	1.47583	-1.02596	12.7231	0.000361172	0.00722906
Ypel4	1.23239	0.663748	15.7326	7.29552e-05	0.00196264
Zfp286	1.70286	0.337587	23.7755	1.0825e-06	5.0738e-05
Zfp37	1.23826	1.80904	26.5242	2.60257e-07	1.4468e-05
Zfp449	1.12851	0.570365	12.776	0.000351089	0.00706547
Zfp457	-2.59609	3.22604	13.3875	0.00025331	0.00538581
Zfp536	1.66334	0.121012	11.5088	0.000692677	0.0121028
Zfp600	1.76625	0.373823	9.73135	0.00181151	0.0261762
Zfp64	1.69883	4.75769	60.3936	7.7664e-15	1.46017e-12
Zfp703	1.04523	6.63159	21.859	2.93436e-06	0.000123992
Zfpm2	5.71302	1.9448	251.415	1.27659e-56	1.06806e-52
Zmat4	1.59287	0.550652	15.8214	6.9611e-05	0.00189398

## Sheet: Supplementary Figure 3e
Panel e
	Irf4				Tukey's multiple comparisons test	Mean Diff.	95.00% CI of diff.	Significant?	Summary	Adjusted P Value
	Kif3a+/+	Kif3a+/Δ	Kif3aΔ/Δ		Kif3a+/+ vs. Kif3a+/Δ	0.1965	-0.02694 to 0.4199	No	ns	0.0927
	1	0.607	0.084		Kif3a+/+ vs. Kif3aΔ/Δ	0.5457	0.3282 to 0.7632	Yes	****	<0.0001
	0.819	0.69	0.095		Kif3a+/Δ vs. Kif3aΔ/Δ	0.3492	0.1258 to 0.5726	Yes	**	0.0018
	0.752	0.331	0.045
	0.503	0.425	0.086
	0.931	0.817	0.081
	0.318	0.372	0.062
	0.298	0.252	0.081
	0.498	0.178	0.054
	0.503	0.118	0.072
	0.554		0.059
	Wnt7a				Tukey's multiple comparisons test	Mean Diff.	95.00% CI of diff.	Significant?	Summary	Adjusted P Value
	Kif3a+/+	Kif3a+/Δ	Kif3aΔ/Δ		Kif3a+/+ vs. Kif3a+/Δ	-0.0735	-0.3819 to 0.2349	No	ns	0.8248
	1	0.738	0.036		Kif3a+/+ vs. Kif3aΔ/Δ	0.5227	0.2319 to 0.8135	Yes	***	0.0004
	0.61	0.522	0.076		Kif3a+/Δ vs. Kif3aΔ/Δ	0.5962	0.2878 to 0.9046	Yes	***	0.0002
	0.831	1.112	0.096
	0.397	0.666	0.004
	0.485	0.875	0.004
	0.404	0.478	0.123
	0.236	0.225	0.016
	1.244	0.472	0.022
	0.129		0.016
	0.289		0.005
	Kng2				Tukey's multiple comparisons test	Mean Diff.	95.00% CI of diff.	Significant?	Summary	Adjusted P Value
	Kif3a+/+	Kif3a+/Δ	Kif3aΔ/Δ		Kif3a+/+ vs. Kif3a+/Δ	0.2836	-0.7174 to 1.285	No	ns	0.7625
	1	3.348	0.233		Kif3a+/+ vs. Kif3aΔ/Δ	1.594	0.6498 to 2.537	Yes	***	0.0008
	2.838	0.612	0.062		Kif3a+/Δ vs. Kif3aΔ/Δ	1.31	0.3090 to 2.311	Yes	**	0.0087
	2.839	0.63	0.99
	1.058	0.828	0.289
	0.876	1.4	0.297
	1.838	2.11	0.374
	2.059	2.478	0.065
	3.988	1.108	0.083
	0.947		0.075
	1.035		0.075
	Inhba				Tukey's multiple comparisons test	Mean Diff.	95.00% CI of diff.	Significant?	Summary	Adjusted P Value
	Kif3a+/+	Kif3a+/Δ	Kif3aΔ/Δ		Kif3a+/+ vs. Kif3a+/Δ	-0.5255	-2.603 to 1.552	No	ns	0.8051
	1	3.651	2.179		Kif3a+/+ vs. Kif3aΔ/Δ	-4.407	-6.485 to -2.330	Yes	****	<0.0001
	1.788	0.924	7.47		Kif3a+/Δ vs. Kif3aΔ/Δ	-3.882	-6.013 to -1.751	Yes	***	0.0004
	1.429	4.436	11.672
	1.807	2.136	5.06
	1.523	2.399	4.537
	0.935	0.944	5.758
	0.602	0.538	6.009
	1.537	0.593	5.834
	1.071	0.425	2.465
	0.882
	Ntrk2				Tukey's multiple comparisons test	Mean Diff.	95.00% CI of diff.	Significant?	Summary	Adjusted P Value
	Kif3a+/+	Kif3a+/Δ	Kif3aΔ/Δ		Kif3a+/+ vs. Kif3a+/Δ	-0.2141	-0.6637 to 0.2355	No	ns	0.4735
	1	1.127	1.849		Kif3a+/+ vs. Kif3aΔ/Δ	-1.07	-1.507 to -0.6321	Yes	****	<0.0001
	0.709	1.343	1.669		Kif3a+/Δ vs. Kif3aΔ/Δ	-0.8556	-1.305 to -0.4060	Yes	***	0.0002
	0.852	1.104	1.59
	0.846	1	1.18
	0.785	1.497	1.046
	0.654	0.714	1.654
	0.473	0.73	2.186
	1.147	0.748	2.374
	0.609	0.555	2.961
	0.582		1.845
	Igfals				Tukey's multiple comparisons test	Mean Diff.	95.00% CI of diff.	Significant?	Summary	Adjusted P Value
	Kif3a+/+	Kif3a+/Δ	Kif3aΔ/Δ		Kif3a+/+ vs. Kif3a+/Δ	-0.2929	-1.008 to 0.4222	No	ns	0.5713
	1	1.366	2.808		Kif3a+/+ vs. Kif3aΔ/Δ	-2.02	-2.736 to -1.305	Yes	****	<0.0001
	0.854	0.446	2.332		Kif3a+/Δ vs. Kif3aΔ/Δ	-1.728	-2.461 to -0.9938	Yes	****	<0.0001
	0.981	1.149	2.17
	0.676	1.271	2.853
	1.016	2.52	4.894
	0.352	0.724	2.476
	0.29	1.083	2.41
	1.074	0.55	2.973
	0.918	0.467	2.208
	0.55

## Sheet: Supplementary Figure 4
Panel a
	Kif3a+/+	Kif3a+/Δ	Kif3aΔ/Δ		Tukey's multiple comparisons test	Mean Diff.	95.00% CI of diff.	Significant?	Summary	Adjusted P Value
	1	1.195	0.575		Kif3a+/+ vs. Kif3a+/Δ	-0.2896	-1.157 to 0.5774	No	ns	0.707
	0.47	0.666	0.643		Kif3a+/+ vs. Kif3aΔ/Δ	0.8763	0.08956 to 1.663	Yes	*	0.0252
	1.189	1.032	2.036		Kif3a+/Δ vs. Kif3aΔ/Δ	1.166	0.2942 to 2.038	Yes	**	0.0055
	2.511	1.489	0.583
	0.669	0.663	2.82
	1.688	2.19	0.367
	3.533	1.05	0.716
	1	2.419	1.108
	0.602	0.924	1.458
	1.223	0.707	0.262
	0.201	1.433	0.416
	0.202	0.358	0.64
	1.382	0.84	0.166
	0.285	1.547	0.351
	1.19	1.077	0.141
	0.233	1.461	0.507
	0.191	1.416	0.095
	1	0.334	0.163
	2.783	6.39502	0.481
	1.24	1.51044	0.274
	0.511	4.2294	0.351
	1.152	3.13494	0.301
	0.377	5.93493	0.614
	0.89	1.57974	0.527
	3.74	5.83813	0.199
	1.418	3.66958	0.458
	0.458		0.236
	1		0.262
	4.28842		0.76841
	2.61423		0.540034
	5.45548		1.44306
	0.210888		3.83952
	2.13979		2.33759
	2.0191		2.14596
	5.77673		1.15684
	3.70389		0.781783
	5.88566		2.65169
	2.35939
Panel b
	Kif3a+/+	Kif3a+/Δ	Kif3aΔ/Δ		Tukey's multiple comparisons test	Mean Diff.	95.00% CI of diff.	Significant?	Summary	Adjusted P Value
	1	1.786	0.805		Kif3a+/+ vs. Kif3a+/Δ	-0.416	-1.178 to 0.3458	No	ns	0.3979
	1.222	1.405	0.281		Kif3a+/+ vs. Kif3aΔ/Δ	0.7457	-0.01614 to 1.508	No	ns	0.0564
	0.38	1.699	1.045		Kif3a+/Δ vs. Kif3aΔ/Δ	1.162	0.3814 to 1.942	Yes	**	0.0018
	0.543	2.628	1.231
	0.371	1.008	0.175
	1.564	2.492	0.152
	0.64	1.632	0.23
	2.188	1.1	0.677
	0.365	0.775	0.151
	0.384	1.541	0.267
	1	1.154	0.364
	0.945	0.937	0.383
	1.842	1.118	0.605
	0.482	1.159	0.376
	2.336	2.055	0.458
	0.575	1.778	0.67
	0.57	1.519	0.304
	1.724	0.771	0.673
	0.619	0.422	0.199
	0.749	4.37777	0.195
	1	1.03091	2.09859
	7.09482	4.79481	1.34307
	2.79328	5.49041	3.09202
	4.69376	3.18109	2.90492
	0.104601	4.32059	1.29248
	2.24206	0	0.469405
	2.23741	1.33306	0.74593
	1.94684	2.71817	0.327298
	4.24248	2.23724	1.25779
	1.17127
	0.801484
	1.16443
Panel c
			Kif3a+/+				Kif3aΔ/Δ
ORIGINAL
IMAGES
RECENT IMAGES
WITH SCALE
BARS
Panel d					Unpaired t test
	Kif3a+/+	Kif3aΔ/Δ			P value	0.309
	5.33	7.09			P value summary	ns
	7.42	7.91			Significantly different (P < 0.05)?	No
	6.02	6.56			One- or two-tailed P value?	Two-tailed
	5.18	7.7			t, df	t=1.051, df=16
	4.75	6.25
	4.47	4.53
	6.57	3.49
	5.3	5.35
	4.73	6.4
